# Supplementary material for: White Matter Microstructural Alterations in Type 2 Diabetes: A Combined UK Biobank Study of Diffusion Tensor Imaging and Neurite Orientation Dispersion and Density Imaging
Source: Medicina (Kaunas). 2025 Mar 6;61(3):455. doi: 10.3390/medicina61030455 (PMC11943854; doi:10.3390/medicina61030455)
Supplement: Supplementary file 1 [file medicina-61-00455-s001.zip]

Archive with 1 entries (1 files):
- medicina-3425917-supplementary.pdf
